# Supplementary material for: The effectiveness of a community-based, type 2 diabetes prevention programme on health-related quality of life. The DE-PLAN study
Source: PLoS One. 2019 Oct 11;14(10):e0221467. doi: 10.1371/journal.pone.0221467 (PMC6788719; doi:10.1371/journal.pone.0221467)
Supplement: S1 File — (ZIP) [file pone.0221467.s001.zip]

Archive with 4 entries (4 files):
- 15DENG-Quality of Life Questionnaire.pdf
- basic_questionnaire.pdf
- clinical_data_collection_form.pdf
- intervention_form.pdf
